# Supplementary material for: Eco-Friendly Low-Cost Design of Superhydrophobic Cu Mesh for Efficient Oil–Water Separation
Source: Molecules. 2026 Jun 5;31(11):1966. doi: 10.3390/molecules31111966 (PMC13258656; doi:10.3390/molecules31111966)
Supplement: Supplementary file 1 [file molecules-31-01966-s001.zip]

Archive with 4 entries (4 files):
- Supporting Information.pdf
- Video S1.mp4
- Video S2.mp4
- Video S3.mp4
